# Supplementary material for: Preferences of Dairy Cattle for Supplemental Light-Emitting Diode Lighting in the Resting Area
Source: Animals (Basel). 2022 Jul 25;12(15):1894. doi: 10.3390/ani12151894 (PMC9331357; doi:10.3390/ani12151894)
Supplement: Supplementary file 1 [file animals-12-01894-s001.zip]

Archive with 1 entries (1 files):
- animals-1816738-supplementary.pdf
